# Supplementary material for: High prevalence rates of Toxoplasma gondii in cat-hunted small mammals - Evidence for parasite induced behavioural manipulation in the natural environment?
Source: Int J Parasitol Parasites Wildl. 2023 Jan 23;20:108–16. doi: 10.1016/j.ijppaw.2023.01.007 (PMC9898578; doi:10.1016/j.ijppaw.2023.01.007)
Supplement: Multimedia component 1 [file mmc1.xlsx]

## Sheet: Sheet1
Group	Internal ID	Common name	Species	qPCR Muscle	qPCR Muscle	qPCR Brain	qPCR Brain	Taenia taeniaeformis	Location	Reference	Legend
Group 1	1	Yellow-necked mouse	Apodemus flavicollis	N	N	N	N	N	6313 Finstersee	Tschanz et al., 2011	N: Negative
Group 1	2	Yellow-necked mouse	Apodemus flavicollis	N	N	Ct: 38	N	N	6313 Finstersee	Tschanz et al., 2011	Y: Positive
Group 1	3	European water vole	Arvicola amphibius	Ct: 36.4	Ct: 37.3	Ct: 36.5	Ct: 37.1	N	6313 Finstersee	Tschanz et al., 2011	N/A: tissue lysed or not available
Group 1	4	Yellow-necked mouse	Apodemus flavicollis	N	N	Ct: 32.7	Ct: 34.1	N	6313 Finstersee	Tschanz et al., 2011
Group 1	5	Bank vole	Myodes glareolus	N	N	N	N	N/A	6313 Finstersee	Tschanz et al., 2011
Group 1	6		Apodemus sp.	N	N	N	N	N/A	6313 Finstersee	Tschanz et al., 2011
Group 1	8	Yellow-necked mouse	Apodemus flavicollis	N	N	Ct: 37	Ct: 36.7	N/A	6313 Finstersee	Tschanz et al., 2011
Group 1	9	Bank vole	Myodes glareolus	Ct: 38.4	N	Ct: 36.7	N	N	6313 Finstersee	Tschanz et al., 2011
Group 1	10	Bank vole	Myodes glareolus	Ct: 37.9	N	N	N	N	6313 Finstersee	Tschanz et al., 2011
Group 1	11	Bank vole	Myodes glareolus	N	N	N	N	N	6313 Finstersee	Tschanz et al., 2011
Group 1	12	Yellow-necked mouse	Apodemus flavicollis	N	N	N	N	Y	6313 Finstersee	Tschanz et al., 2011
Group 1	13		Apodemus sp.	Ct: 36.9	N	Ct: 36.5	N	N	6313 Finstersee	Tschanz et al., 2011
Group 1	14	Yellow-necked mouse	Apodemus flavicollis	N	N	N	N	N	6313 Finstersee	Tschanz et al., 2011
Group 1	16		Apodemus sp.	Ct: 36.6	N	N	N	N	6313 Finstersee	Tschanz et al., 2011
Group 1	19	European water vole	Arvicola amphibius	N	N	N	N	N/A	6313 Finstersee	Tschanz et al., 2011
Group 1	21	European water vole	Arvicola amphibius	Ct: 30	Ct:30	N/A	N/A	N/A	6313 Finstersee	Tschanz et al., 2011
Group 1	27	Bank vole	Myodes glareolus	N	N	N	N	N/A	6313 Finstersee	Tschanz et al., 2011
Group 1	28		Apodemus sp.	Ct:38	Ct:37	N/A	N/A	N/A	6313 Finstersee	Tschanz et al., 2011
Group 1	29	Yellow-necked mouse	Apodemus flavicollis	N	N	N	N	N	6313 Finstersee	Tschanz et al., 2011
Group 1	30	Greater white-toothed shrew	Crocidura russula	N	N	N	N	N/A	6313 Finstersee	Tschanz et al., 2011
Group 1	31	European water vole	Arvicola amphibius	N	Ct: 35.4	N	N	N	6313 Finstersee	Tschanz et al., 2011
Group 1	32	Greater white-toothed shrew	Crocidura russula	Ct: 36.6	Ct:37.4	N	N	N/A	6313 Finstersee	Tschanz et al., 2011
Group 1	33	Greater white-toothed shrew	Crocidura russula	N	N	N	N	N/A	6313 Finstersee	Tschanz et al., 2011
Group 1	34	European water vole	Arvicola amphibius	N	N	N	N	N/A	6313 Finstersee	Tschanz et al., 2011
Group 1	36	European water vole	Arvicola amphibius	N	N	Ct: 29.5	Ct: 30.2	N/A	6313 Finstersee	Tschanz et al., 2011
Group 1	37		Apodemus sp.	N	N	N	N	N	6313 Finstersee	Tschanz et al., 2011
Group 1	38	European water vole	Arvicola amphibius	N	N	N	N	N	6313 Finstersee	Tschanz et al., 2011
Group 1	39	Bank vole	Myodes glareolus	N	N	N	N	N/A	6313 Finstersee	Tschanz et al., 2011
Group 1	41	European water vole	Arvicola amphibius	N	N	N	N	N/A	6313 Finstersee	Tschanz et al., 2011
Group 1	42	European water vole	Arvicola amphibius	N	N	N	N	N/A	6313 Finstersee	Tschanz et al., 2011
Group 1	43	European water vole	Arvicola amphibius	N	N	N	N	N	6313 Finstersee	Tschanz et al., 2011
Group 1	45	European water vole	Arvicola amphibius	N	N	N	N	N/A	6313 Finstersee	Tschanz et al., 2011
Group 1	46	European water vole	Arvicola amphibius	N	N	N	N	N/A	6313 Finstersee	Tschanz et al., 2011
Group 1	49	European water vole	Arvicola amphibius	N	N	N	N	N/A	6313 Finstersee	Tschanz et al., 2011
Group 1	50	European water vole	Arvicola amphibius	N	N	N	N	Y	6313 Finstersee	Tschanz et al., 2011
Group 1	51	European water vole	Arvicola amphibius	N	N	N	N	Y	6313 Finstersee	Tschanz et al., 2011
Group 1	52	European water vole	Arvicola amphibius	N	N	Ct: 38.3	N	N	6313 Finstersee	Tschanz et al., 2011
Group 1	53	Bank vole	Myodes glareolus	N	N	N	N	N/A	6313 Finstersee	Tschanz et al., 2011
Group 1	54	Yellow-necked mouse	Apodemus flavicollis	N	N	N	N	N	6313 Finstersee	Tschanz et al., 2011
Group 1	55	Bank vole	Myodes glareolus	Ct: 38.6	Ct: 39.5	Ct: 26.6	Ct: 27.6	N	6313 Finstersee	Tschanz et al., 2011
Group 1	58	Bank vole	Myodes glareolus	N	N	N	N	N	6313 Finstersee	Tschanz et al., 2011
Group 1	59	Bank vole	Myodes glareolus	N	N	N	N	N/A	6313 Finstersee	Tschanz et al., 2011
Group 1	61	Bank vole	Myodes glareolus	N	N	N	N	N	6313 Finstersee	Tschanz et al., 2011
Group 1	66	Bank vole	Myodes glareolus	N	N	N	N	N/A	6313 Finstersee	Tschanz et al., 2011
Group 1	67	Bank vole	Myodes glareolus	N	N	N	N	N/A	6313 Finstersee	Tschanz et al., 2011
Group 1	68	Greater white-toothed shrew	Crocidura russula	N	N	N	N	N/A	6313 Finstersee	Tschanz et al., 2011
Group 1	69	Yellow-necked mouse	Apodemus flavicollis	N	N	N	N	N/A	6313 Finstersee	Tschanz et al., 2011
Group 1	71	Yellow-necked mouse	Apodemus flavicollis	N	Ct: 37.7	N	N	N/A	6313 Finstersee	Tschanz et al., 2011
Group 1	72		Apodemus sp.	N	N	N	N	N	6313 Finstersee	Tschanz et al., 2011
Group 1	73	European water vole	Arvicola amphibius	N	N	N	N	N/A	6313 Finstersee	Tschanz et al., 2011
Group 1	74	Yellow-necked mouse	Apodemus flavicollis	N	N	N	N	N	6313 Finstersee	Tschanz et al., 2011
Group 2	B1	Greater white-toothed shrew	Crocidura russula	N	N	N	N	N/A	4144 Arlesheim	Geiger et al., 2022
Group 2	B2	Greater white-toothed shrew	Crocidura russula	N	N	N	N	N/A	4144 Arlesheim	Geiger et al., 2022
Group 2	B3	Greater white-toothed shrew	Crocidura russula	N	N	N	N	N/A	4144 Arlesheim	Geiger et al., 2022
Group 2	B4	Greater white-toothed shrew	Crocidura russula	N	N	N	N	N/A	4144 Arlesheim	Geiger et al., 2022
Group 2	B5	Greater white-toothed shrew	Crocidura russula	N	N	N	N	N/A	8630 Rüti	Geiger et al., 2022
Group 2	B6	Greater white-toothed shrew	Crocidura russula	N	N	N	N	N	8630 Rüti	Geiger et al., 2022
Group 2	B7		Apodemus sp.	N	N	N	N	N	City of Zürich	Geiger et al., 2022
Group 2	B8	Wood mouse	Apodemus sylvaticus	N	N	N	N	N	City of Zürich	Geiger et al., 2022
Group 2	B9		Apodemus sp.	N	N	N	N	N	City of Zürich	Geiger et al., 2022
Group 2	B10	Bank vole	Myodes glareolus	N	N	N	N	N	8308 Illnau	Geiger et al., 2022
Group 2	B11	Bank vole	Myodes glareolus	N	N	N	N	N	8308 Illnau	Geiger et al., 2022
Group 2	B12		Apodemus sp.	N	N	N	N	N	8308 Illnau	Geiger et al., 2022
Group 2	B13		Apodemus sp.	N	N	N	N	N	4125 Riehen	Geiger et al., 2022
Group 2	B14	Greater white-toothed shrew	Crocidura russula	N	N	N	N	N/A	8157 Dielsdorf	Geiger et al., 2022
Group 2	B15	Greater white-toothed shrew	Crocidura russula	N	N	N	N	N/A	8157 Dielsdorf	Geiger et al., 2022
Group 2	B16	Bank vole	Myodes glareolus	N	N	N	N	N	City of Zürich	Geiger et al., 2022
Group 2	B17	European water vole	Arvicola amphibius	N	N	N	N	N	City of Zürich	Geiger et al., 2022
Group 2	B18		Apodemus sp.	N	N	N	N	N/A	8716 Schmerikon	Geiger et al., 2022
Group 2	B19	Greater white-toothed shrew	Crocidura russula	N	N	N	N	N/A	8716 Schmerikon	Geiger et al., 2022
Group 2	B20	Wood mouse	Apodemus sylvaticus	N	N	N	N	N	8716 Schmerikon	Geiger et al., 2022
Group 2	B21	Greater white-toothed shrew	Crocidura russula	N	N	N	N	N/A	3400 Burgdorf	Geiger et al., 2022
Group 2	B22	Greater white-toothed shrew	Crocidura russula	N	N	N	N	N/A	8303 Basserdorf	Geiger et al., 2022
Group 2	B23	Wood mouse	Apodemus sylvaticus	N	N	N	N	N	City of Zürich	Geiger et al., 2022
Group 2	B24	Wood mouse	Apodemus sylvaticus	N	N	N	N	N	City of Zürich	Geiger et al., 2022
Group 2	B25	Wood mouse	Apodemus sylvaticus	N	N	N	N	N	City of Zürich	Geiger et al., 2022
Group 2	B26	Wood mouse	Apodemus sylvaticus	N	N	N	N	N	City of Zürich	Geiger et al., 2022
Group 2	B27		Apodemus sp.	N	N	N	N	N	Undefined	Geiger et al., 2022
Group 2	B29	European water vole	Arvicola amphibius	N	N	N	N	N	8753 Oey	Geiger et al., 2022
Group 2	B30	European water vole	Arvicola amphibius	N	N	N	N	N	8753 Oey	Geiger et al., 2022
Group 2	B31	European water vole	Arvicola amphibius	N	N	N	N	N	8753 Oey	Geiger et al., 2022
Group 2	B32	European water vole	Arvicola amphibius	N	N	N	N	N	8753 Oey	Geiger et al., 2022
Group 2	B33	European water vole	Arvicola amphibius	N	N	N	N	Y	8753 Oey	Geiger et al., 2022
Group 2	B34	European water vole	Arvicola amphibius	N	N	N	N	N	8753 Oey	Geiger et al., 2022
Group 2	B35	European water vole	Arvicola amphibius	N	N	N	N	Y	8753 Oey	Geiger et al., 2022
Group 2	B36	European water vole	Arvicola amphibius	N	N	N	N	N	8753 Oey	Geiger et al., 2022
Group 2	B37	European water vole	Arvicola amphibius	N	N	N	N	Taenia spp.	8753 Oey	Geiger et al., 2022
Group 2	B38	European water vole	Arvicola amphibius	N	N	N	N	Y	8753 Oey	Geiger et al., 2022
Group 2	B39		Apodemus sp.	N	N	N	N	N	8753 Oey	Geiger et al., 2022
Group 2	B40	Yellow-necked mouse	Apodemus flavicollis	N	N	N	N	Taenia spp.	8753 Oey	Geiger et al., 2022
Group 2	B41	European water vole	Arvicola amphibius	N	N	N	N	N	8753 Oey	Geiger et al., 2022
Group 2	B42	European water vole	Arvicola amphibius	Ct: 27.5	Ct: 27.4	Ct: 28.5	Ct:28.5	N	8753 Oey	Geiger et al., 2022
Group 2	B43	European water vole	Arvicola amphibius	N	N	N	N	N	8753 Oey	Geiger et al., 2022
Group 2	B44	European water vole	Arvicola amphibius	Ct: 24.8	Ct: 24.4	Ct: 33.3	Ct: 33	Y	8753 Oey	Geiger et al., 2022
Group 2	B45		Apodemus sp.	N	N	N	N	N	8753 Oey	Geiger et al., 2022
Group 2	B46	European water vole	Arvicola amphibius	N	N	N	N	N	8753 Oey	Geiger et al., 2022
Group 3	C1	Bank vole	Myodes glareolus	N	N	N	N	N	4581 Küttigkofen	Weinberger and Briner, 2021
Group 3	C2	Bank vole	Myodes glareolus	N	N	N	N	N	4581 Küttigkofen	Weinberger and Briner, 2021
Group 3	C7	Bank vole	Myodes glareolus	N	N	N	N	N	4581 Küttigkofen	Weinberger and Briner, 2021
Group 3	C8	Bank vole	Myodes glareolus	N	N	N	N	N	4581 Küttigkofen	Weinberger and Briner, 2021
Group 3	C9	Bank vole	Myodes glareolus	N	N	N	N	N	4581 Küttigkofen	Weinberger and Briner, 2021
Group 3	C10	Bank vole	Myodes glareolus	N	N	N	N	N	3535 Schüpbach	Weinberger and Briner, 2021
Group 3	C11	Common vole	Microtus arvalis	N	N	N	N	N	3619 Innereriz	Weinberger and Briner, 2021
Group 3	C13	Common vole	Microtus arvalis	N	N	N	N	Y	4581 Küttigkofen	Weinberger and Briner, 2021
Group 3	C14	Common vole	Microtus arvalis	N	N	N	N	N	4581 Küttigkofen	Weinberger and Briner, 2021
Group 3	C15	Common vole	Microtus arvalis	N	N	N	N	N	4581 Küttigkofen	Weinberger and Briner, 2021
Group 3	C24	Common vole	Microtus arvalis	N	N	N	N	N	4581 Küttigkofen	Weinberger and Briner, 2021
Group 3	C25	Common vole	Microtus arvalis	N	N	N	N	N	4581 Küttigkofen	Weinberger and Briner, 2021
Group 3	C28	Common vole	Microtus arvalis	N	N	N	N	N	4581 Küttigkofen	Weinberger and Briner, 2021
Group 3	C29	Common vole	Microtus arvalis	N	N	N	N	N	4581 Küttigkofen	Weinberger and Briner, 2021
Group 3	C31		Apodemus sp.	N	N	N	N	N	3084 Wabern	Weinberger and Briner, 2021
Group 3	C32	Yellow-necked mouse	Apodemus flavicollis	N	N	N	N	N	4581 Küttigkofen	Weinberger and Briner, 2021
Group 3	C33	Wood mouse	Apodemus sylvaticus	N	N	N	N	N	3400 Burgdorf	Weinberger and Briner, 2021
Group 3	C34	Yellow-necked mouse	Apodemus flavicollis	N	N	N	N	N	3532 Zäziwil	Weinberger and Briner, 2021
Group 3	C35	Wood mouse	Apodemus sylvaticus	N	N	N	N	N	3400 Burgdorf	Weinberger and Briner, 2021
Group 3	C36	Wood mouse	Apodemus sylvaticus	N	N	N	N	N	3400 Burgdorf	Weinberger and Briner, 2021
Group 3	C40	Wood mouse	Apodemus sylvaticus	N	N	N	N	N	2540 Grenchen	Weinberger and Briner, 2021
Group 3	C41	Wood mouse	Apodemus sylvaticus	N	N	N	N	N	8142 Uitikon	Weinberger and Briner, 2021
Group 3	C43	Yellow-necked mouse	Apodemus flavicollis	N	N	N	N	N	4581 Küttigkofen	Weinberger and Briner, 2021
Group 3	C49	Wood mouse	Apodemus sylvaticus	N	N	N	N	N	2540 Grenchen	Weinberger and Briner, 2021
Group 3	C51	Yellow-necked mouse	Apodemus flavicollis	N	N	N	N	N	4581 Küttigkofen	Weinberger and Briner, 2021
Group 3	C52	Yellow-necked mouse	Apodemus flavicollis	N	N	N	N	N	4581 Küttigkofen	Weinberger and Briner, 2021
Group 3	C53	Wood mouse	Apodemus sylvaticus	N	N	N	N	N	2540 Grenchen	Weinberger and Briner, 2021
Group 3	C56	Yellow-necked mouse	Apodemus flavicollis	N	N	N	N	N	4581 Küttigkofen	Weinberger and Briner, 2021
Group 3	C57	Wood mouse	Apodemus sylvaticus	N	N	N	N	N	4581 Küttigkofen	Weinberger and Briner, 2021
Group 3	C58	Yellow-necked mouse	Apodemus flavicollis	N	N	N	N	N	4581 Küttigkofen	Weinberger and Briner, 2021
Group 3	C59	Wood mouse	Apodemus sylvaticus	N	N	N	N	N	2540 Grenchen	Weinberger and Briner, 2021
Group 3	C61	European water vole	Arvicola amphibius	N	N	N	N	Y	3617 Fahrni	Weinberger and Briner, 2021
Group 3	C64	European water vole	Arvicola amphibius	N	N	N	N	N	3414 Oberburg	Weinberger and Briner, 2021
Group 3	C65	European water vole	Arvicola amphibius	N	N	N	N	N	3414 Oberburg	Weinberger and Briner, 2021
Group 3	C66	European water vole	Arvicola amphibius	N	N	N	N	Y	3210 Kerzers	Weinberger and Briner, 2021
Group 3	C67	European water vole	Arvicola amphibius	N	N	N	N	N	3532 Zäziwil	Weinberger and Briner, 2021
Group 3	C68	European water vole	Arvicola amphibius	N	N	N	N	N	1788 Praz	Weinberger and Briner, 2021
Group 3	C74	European water vole	Arvicola amphibius	N	N	N	N	N	3414 Oberburg	Weinberger and Briner, 2021
Group 3	C75	European water vole	Arvicola amphibius	N	N	N	N	N	3414 Oberburg	Weinberger and Briner, 2021
Group 3	C76	European water vole	Arvicola amphibius	N	N	N	N	N	3414 Oberburg	Weinberger and Briner, 2021
Group 3	C77	European water vole	Arvicola amphibius	N	N	N	N	Y	4581 Küttigkofen	Weinberger and Briner, 2021
Group 3	C79	European water vole	Arvicola amphibius	N	N	N	N	N	3177 Laupen	Weinberger and Briner, 2021
Group 3	C82	European water vole	Arvicola amphibius	N	N	N	N	N	3636 Längenbühl	Weinberger and Briner, 2021
Group 3	C83	European water vole	Arvicola amphibius	N	N	N	N	Y	3636 Längenbühl	Weinberger and Briner, 2021
Group 3	C84	European water vole	Arvicola amphibius	N	N	N	N	N	3435 Ramsei	Weinberger and Briner, 2021
Group 3	C85	European water vole	Arvicola amphibius	N	N	N	N	N	3535 Schüpbach	Weinberger and Briner, 2021
Group 3	C86	European water vole	Arvicola amphibius	N	N	N	N	N	3532 Zäziwil	Weinberger and Briner, 2021
Group 3	C88	European water vole	Arvicola amphibius	N	N	N	N	N	2540 Grenchen	Weinberger and Briner, 2021
Group 3	C89	European water vole	Arvicola amphibius	N	N	N	N	N	3170 Thörishaus	Weinberger and Briner, 2021
Group 3	C90	European water vole	Arvicola amphibius	N	N	N	N	N	3617 Fahrni	Weinberger and Briner, 2021
Group 3	C92	European water vole	Arvicola amphibius	N	N	N	N	N	3435 Ramsei	Weinberger and Briner, 2021
Group 3	C93	European water vole	Arvicola amphibius	N	N	N	N	N	3150 Schwarzenburg	Weinberger and Briner, 2021
Group 3	C94	European water vole	Arvicola amphibius	N	N	N	N	N	3532 Zäziwil	Weinberger and Briner, 2021
Group 3	C95	European water vole	Arvicola amphibius	N	N	N	N	N	3624 Schwendibach	Weinberger and Briner, 2021
Group 3	C96	European water vole	Arvicola amphibius	N	N	N	N	Y	3414 Oberburg	Weinberger and Briner, 2021
Group 3	C104	European water vole	Arvicola amphibius	N	N	N	N	N	4528 Zuchwil	Weinberger and Briner, 2021
Group 3	C106	European water vole	Arvicola amphibius	N	N	N	N	N	3074 Muri	Weinberger and Briner, 2021
Group 3	C107	European water vole	Arvicola amphibius	N	N	N	N	N	3098 Schliern b. Köniz	Weinberger and Briner, 2021
Group 3	C108	European water vole	Arvicola amphibius	N	N	N	N	Y	3098 Schliern b. Köniz	Weinberger and Briner, 2021
Group 3	C109	European water vole	Arvicola amphibius	N	N	N	N	N	3098 Schliern b. Köniz	Weinberger and Briner, 2021
Group 3	C110	European water vole	Arvicola amphibius	N	N	N	N	N	3617 Fahrni	Weinberger and Briner, 2021
Group 4	3048	European water vole	Arvicola amphibius	N	N	N	N	N	Allmend, Zürich	Burlet et al., 2011
Group 4	3049	European water vole	Arvicola amphibius	N	N	N	N	N	Allmend, Zürich	Burlet et al., 2011
Group 4	3051	European water vole	Arvicola amphibius	N	N	N	N	Y	Allmend, Zürich	Burlet et al., 2011
Group 4	3053	European water vole	Arvicola amphibius	N	N	N	N	N	Allmend, Zürich	Burlet et al., 2011
Group 4	3065	European water vole	Arvicola amphibius	N	N	N	N	N	Sihlwald, Zürich	Burlet et al., 2011
Group 4	3068	European water vole	Arvicola amphibius	N	N	N	N	Y	Sihlwald, Zürich	Burlet et al., 2011
Group 4	3069	European water vole	Arvicola amphibius	N	N	N	N	Y	Sihlwald, Zürich	Burlet et al., 2011
Group 4	3083	European water vole	Arvicola amphibius	N	N	N	N	Y	Sihlwald, Zürich	Burlet et al., 2011
Group 4	3084	European water vole	Arvicola amphibius	N	N	N	N	Y	Sihlwald, Zürich	Burlet et al., 2011
Group 4	3088	European water vole	Arvicola amphibius	N	N	N	N	N	Sihlwald, Zürich	Burlet et al., 2011
Group 4	5	European water vole	Arvicola amphibius	N	N	N	N	N	Urban and periurban area of Geneva	Reperant et al., 2009
Group 4	7	European water vole	Arvicola amphibius	N	N	N	N	Y	Urban and periurban area of Geneva	Reperant et al., 2009
Group 4	15	European water vole	Arvicola amphibius	N	N	N	N	Y	Urban and periurban area of Geneva	Reperant et al., 2009
Group 4	18	European water vole	Arvicola amphibius	N	N	N	N	N	Urban and periurban area of Geneva	Reperant et al., 2009
Group 4	21	European water vole	Arvicola amphibius	N	N	N	N	N	Urban and periurban area of Geneva	Reperant et al., 2009
Group 4	26	European water vole	Arvicola amphibius	N	N	N	N	N	Urban and periurban area of Geneva	Reperant et al., 2009
Group 4	28	European water vole	Arvicola amphibius	N	N	N	N	Y	Urban and periurban area of Geneva	Reperant et al., 2009
Group 4	29	European water vole	Arvicola amphibius	N	N	N	N	N	Urban and periurban area of Geneva	Reperant et al., 2009
Group 4	45	European water vole	Arvicola amphibius	N	N	N	N	N	Urban and periurban area of Geneva	Reperant et al., 2009
Group 4	34	European water vole	Arvicola amphibius	N	N	N	N	N	Urban and periurban area of Geneva	Reperant et al., 2009
Group 4	31	European water vole	Arvicola amphibius	N	N	N	N	Y	Urban and periurban area of Geneva	Reperant et al., 2009
Group 4	32	European water vole	Arvicola amphibius	N	N	N	N	Y	Urban and periurban area of Geneva	Reperant et al., 2009
Group 4	30	European water vole	Arvicola amphibius	N	N	N	N	Y	Urban and periurban area of Geneva	Reperant et al., 2009
Group 4	35	European water vole	Arvicola amphibius	N	N	N	N	N	Urban and periurban area of Geneva	Reperant et al., 2009
Group 4	36	European water vole	Arvicola amphibius	N	N	N	N	N	Urban and periurban area of Geneva	Reperant et al., 2009
Group 4	43	European water vole	Arvicola amphibius	N	N	N	N	Y	Urban and periurban area of Geneva	Reperant et al., 2009
Group 4	41	European water vole	Arvicola amphibius	N	N	N	N	N	Urban and periurban area of Geneva	Reperant et al., 2009
Group 4	39	European water vole	Arvicola amphibius	N	N	N	N	N	Urban and periurban area of Geneva	Reperant et al., 2009
Group 4	1095	European water vole	Arvicola amphibius	N	N	N	N	N	Höngg, Zürich	Stieger et al., 2002
Group 4	1086	European water vole	Arvicola amphibius	N	N	N	N	N	Allmend, Zürich	Stieger et al., 2002
Group 4	1088	European water vole	Arvicola amphibius	N	N	N	N	N	Allmend, Zürich	Stieger et al., 2002
Group 4	1099	European water vole	Arvicola amphibius	N	N	N	N	N	Albisrieden, Zürich	Stieger et al., 2002
Group 4	1101	European water vole	Arvicola amphibius	N	N	N	N	N	Käferberg, Zürich	Stieger et al., 2002
Group 4	1102	European water vole	Arvicola amphibius	N	N	N	N	N	Albisrieden, Zürich	Stieger et al., 2002
Group 4	1103	European water vole	Arvicola amphibius	N	N	N	N	N	Käferberg, Zürich	Stieger et al., 2002
Group 4	1104	European water vole	Arvicola amphibius	N	N	N	N	N	Albisrieden, Zürich	Stieger et al., 2002
Group 4	1105	European water vole	Arvicola amphibius	N	N	N	N	N	Friesenberg, Zürich	Stieger et al., 2002
Group 4	1109	European water vole	Arvicola amphibius	N	N	N	N	Y	Leimbach, Zürich	Stieger et al., 2002
Group 4	1110	European water vole	Arvicola amphibius	N	N	N	N	N	Leimbach, Zürich	Stieger et al., 2002
Group 4	1111	European water vole	Arvicola amphibius	N	N	N	N	N	Leimbach, Zürich	Stieger et al., 2002
Group 4	1114	European water vole	Arvicola amphibius	N	N	N	N	N	Leimbach, Zürich	Stieger et al., 2002
Group 4	1115	European water vole	Arvicola amphibius	N	N	N	N	N	Leimbach, Zürich	Stieger et al., 2002
Group 4	1116	European water vole	Arvicola amphibius	N	N	N	N	N	Leimbach, Zürich	Stieger et al., 2002
Group 4	1120	European water vole	Arvicola amphibius	N	N	N	N	Y	Leimbach, Zürich	Stieger et al., 2002
Group 4	1122	European water vole	Arvicola amphibius	N	N	N	N	N	Leimbach, Zürich	Stieger et al., 2002
Group 4	1132	European water vole	Arvicola amphibius	N	N	N	N	N	Käferberg, Zürich	Stieger et al., 2002
Group 4	1135	European water vole	Arvicola amphibius	N	N	N	N	N	Albisrieden, Zürich	Stieger et al., 2002
Group 4	1141	European water vole	Arvicola amphibius	N	N	N	N	N	Albisrieden, Zürich	Stieger et al., 2002
